# Supplementary material for: Whole genome sequencing of Yersinia pestis isolates from Central Asian natural plague foci revealed the role of adaptation to different hosts and environmental conditions in shaping specific genotypes
Source: PLoS Negl Trop Dis. 2025 Sep 12;19(9):e0013533. doi: 10.1371/journal.pntd.0013533 (PMC12445494; doi:10.1371/journal.pntd.0013533)
Supplement: S1 Table — (XLSX) [file pntd.0013533.s005.xlsx]

## Sheet: Suppl. Table S1
Supplemental Table S1. Yersinia pestis strains used in this study.
Natural plague foci	Autonomous plague foci	Strain number	NCBI BioSample	Isolation year	Source of isolation
Central Asian Deserts	Aryskum-Daryalyktakyr desert	1_YP62_ADT	SAMN47876401	2020	Great gerbil (Rhombomys opimus)
		2_YP67_ADT	SAMN47876402	2020	Fleas (Xenopsylla skrjabini)
		3_YP58_ADT	SAMN47876403	2020	Fleas (Nosopsyllus laeviceps)
		69_YP30_ ADT	SAMN47876404	2018	Fleas (X. skrjabini)
		83_YP13_ADT	SAMN47876405	2020	Great gerbil (R. opimus)
		84_YP17_ADT	SAMN47876406	2020	Fleas (X. skrjabini)
		85_YP3_ADT	SAMN47876407	2020	Great gerbil (R. opimus)
		86_YP12_ADT	SAMN47876408	2020	Great gerbil (R. opimus)
		88_YP10_ADT	SAMN47876409	2020	Fleas (N. laeviceps)
		89_YP5_ADT	SAMN47876410	2020	Fleas (X. skrjabini)
		90_YP32_ADT	SAMN47876411	2020	Fleas (X. skrjabini)
		91_YP6_ADT	SAMN47876412	2020	Great gerbil (R. opimus)
	Pre-Aral-Karakum desert	4_YP65_PKK	SAMN47876413	2020	Great gerbil (R. opimus)
		5_YP57_PKK	SAMN47876414	2020	Fleas (X. skrjabini)
		72_YP5_PKK	SAMN47876415	2018	Great gerbil (R. opimus)
		87_YP18_PKK	SAMN47876416	2020	Fleas (X. skrjabini)
	Kyzylkum desert	6_YP52_KK	SAMN47876417	2020	Great gerbil (R. opimus)
		29_YP8_KK	SAMN47876418	1964	Great gerbil (R. opimus)
		64_YP37_KK	SAMN47876419	2017	Great gerbil (R. opimus)
		65_YP4_KK	SAMN47876420	2017	Siberian jerboa (Allactaga sibirica)
		73_YP21_KK	SAMN47876421	2018	Great gerbil (R. opimus)
		74_YP19_KK	SAMN47876422	2018	Great gerbil (R. opimus)
		92_YP31_KK	SAMN47876423	2020	Great gerbil (R. opimus)
		93_YP24_KK	SAMN47876424	2020	Fleas (Coptopsylla lamellifer)
		94_YP6_KK	SAMN47876425	2020	Great gerbil (R. opimus)
		95_YP11_KK	SAMN47876426	2020	Great gerbil (R. opimus)
		96_YP2_KK	SAMN47876427	2020	Great gerbil (R. opimus)
		97_YP1_KK	SAMN47876428	2020	Fleas (C. lamellifer)
		98_YP8_KK	SAMN47876429	2020	Fleas (Xenopsylla gerbilli)
	North Pre-Aral desert	8_YP55_NP	SAMN47876430	2020	Great gerbil (R. opimus)
		44_YP7_NP	SAMN47876431	2003	Human
	Ili intermountain	57_YP22_IM	SAMN47876432	2010	Great gerbil (R. opimus)
		70_YP27_IM24	SAMN47876433	2018	Fleas (X. gerbilli)
		71_YP7_IM	SAMN47876434	2018	Fleas (X. gerbilli)
		77_YP25_IM	SAMN47876435	2019	Fleas (X. gerbilli)
		78_YP23_IM	SAMN47876436	2019	Fleas (X. gerbilli)
		80_YP4_IM	SAMN47876437	2019	Fleas (X. gerbilli)
		81_YP39_IM	SAMN47876438	2019	Great gerbil (R. opimus)
		82_YP1_IM	SAMN47876439	2019	Fleas (Echidnophaga oschanini)
		7_YP60_IM	SAMN47876440	2020	Unidentified fleas
		9_YP68_IM	SAMN47876441	2021	Unidentified fleas
		10_YP59_IM	SAMN47876442	2021	Fleas (E. oschanini)
		11_YP51_IM	SAMN47876443	2021	Great gerbil (R. opimus)
		12_YP54_IM	SAMN47876444	2021	Fleas (X. gerbilli)
		13_YP56_IM	SAMN47876445	2021	Fleas (Ctenophthalmus dolichus)
		14_YP75_IM	SAMN47876446	2021	Fleas (C. lamellifer)
		15_YP61_IM	SAMN47876447	2022	Great gerbil (R. opimus)
		16_YP53_IM	SAMN47876448	2022	Great gerbil (R. opimus)
		17_YP69_IM	SAMN47876449	2022	Ticks (Hyalomma marginatus)
		18_YP64_IM	SAMN47876450	2022	Fleas (X. gerbilli)
		19_YP74_IM	SAMN47876451	2022	Fleas (X. gerbilli)
		20_YP71_IM	SAMN47876452	2022	Fleas (X. gerbilli)
		21_YP63_IM	SAMN47876453	2022	Fleas (X. gerbilli)
		22_YP66_IM	SAMN47876454	2022	Ticks (H. marginatus)
		23_YP72_IM	SAMN47876455	2022	Ticks (H. marginatus)
		24_YP70_IM	SAMN47876456	2022	Fleas (X. gerbilli)
		25_YP73_IM	SAMN47876457	2022	Fleas (X. gerbilli)
		53_YP3_IM	SAMN47876458	2007	Great gerbil (R. opimus)
		54_YP2_IM	SAMN47876459	2007	Great gerbil (R. opimus)
		59_YP21_IM	SAMN47876460	2015	Fleas (X. gerbilli)
		60_YP24_IM	SAMN47876461	2015	Fleas (X. gerbilli)
	Pre-Balkhash desert	30_YP17_PB	SAMN47876462	1970	Great gerbil (R. opimus)
		40_YP4_PB	SAMN47876463	2002	Fleas (X. gerbilli)
		50_YP23_PB	SAMN47876464	2004	Fleas (Xenopsylla hirtipes)
		61_YP3_PB	SAMN47876465	2017	Fleas (X. gerbilli)
		62_YP33_PB	SAMN47876466	2017	Unidentified fleas
		63_YP2_PB	SAMN47876467	2017	Fleas (X. hirtipes)
		66_YP38_PB	SAMN47876468	2017	Great gerbil (R. opimus)
		67_YP34_PB	SAMN47876469	2017	Great gerbil (R. opimus)
		68_YP15_PB	SAMN47876470	2018	Unidentified fleas
		75_YP26_PB	SAMN47876471	2018	Great gerbil (R. opimus)
	Pre-Alakol low mountains	41_YP26_PAK	SAMN47876472	2002	Unknown
		45_YP8_PAK	SAMN47876473	2003	Fleas (X. gerbilli)
		46_YP29_PAK	SAMN47876474	2003	Fleas (X. gerbilli)
		47_YP36_PAK	SAMN47876475	2003	Great gerbil (R. opimus)
		48_YP14_PAK	SAMN47876476	2003	Great gerbil (R. opimus)
		49_YP5_PAK	SAMN47876477	2003	Unknown
		51_YP1_PAK	SAMN47876478	2004	Great gerbil (R. opimus)
		52_YP18_PAK	SAMN47876479	2004	Unknown
	Moyunkum desert	32_YP32_MOK	SAMN47876480	1973	Unidentified fleas
		55_YP20_MOK	SAMN47876481	2010	Unidentified ticks
		76_YP20_MOK	SAMN47876482	2018	Great gerbil (R. opimus)
		79_YP9_MOK	SAMN47876483	2019	Fleas (X. gerbilli)
	Tau-Kum desert	56_YP12_TK	SAMN47876484	2010	Great gerbil (R. opimus)
		58_YP9_TK	SAMN47876485	2011	Fleas (Xenopsylla skrjabini)
	Ural-Embi desert	33_YP16_UE	SAMN47876486	Unrecorded	Unidentified fleas
		42_YP10_UE	SAMN47876487	1982	Ground squirrels (Spermophilus pygmaeus)
		43_YP6_UE	SAMN47876488	1989	Red-tailed gerbil (Meriones libycus)
Tien Shan High Mountains	Sarydzhaz high mountains	26_YP30_SZ	SAMN47876489	1962	Grey marmot (Marmot baibacina)
		27_YP31_SZ	SAMN47876490	1961	Grey marmot (M. baibacina)
		28_YP29_SZ	SAMN47876491	1961	Fleas (Rhadinopsylla li ventricosa)
		31_YP22_SZ	SAMN47876492	1971	Grey marmot (M. baibacina)
		34_YP28_SZ	SAMN47876493	1973	Fleas (Rh. li ventricosa)
		38_YP25_SZ	SAMN47876494	Unrecorded	Grey marmot (M. baibacina)
Talas High Mountains	Talas high mountains	35_YP14_TLH	SAMN47876495	1977	Long-tailed marmot (Marmot caudata)
		36_YP27_TLH	SAMN47876496	1977	Unidentified fleas collected from long-tailed marmots
		37_YP35_TLH	SAMN47876497	1980	Unidentified fleas
		39_YP13_TLH	SAMN47876498	1988	Shrew (Sorex sp.)
