# Supplementary material for: Whole genome sequencing of Yersinia pestis isolates from Central Asian natural plague foci revealed the role of adaptation to different hosts and environmental conditions in shaping specific genotypes
Source: PLoS Negl Trop Dis. 2025 Sep 12;19(9):e0013533. doi: 10.1371/journal.pntd.0013533 (PMC12445494; doi:10.1371/journal.pntd.0013533)
Supplement: S3 Table — (XLSX) [file pntd.0013533.s007.xlsx]

## Sheet: Sheet1
Supplementary Table S3. Genome assembly statistics.
Strain	Replicon	Length	GC%	Coverage	BioSample Accession
1_YP62_ADT	chromosome	4529019	47.62	94	SAMN47876401
1_YP62_ADT	pMT1	101786	50.13	167	SAMN47876401
1_YP62_ADT	pCD	70542	44.81	189	SAMN47876401
1_YP62_ADT	pPCP	9626	45.26	822	SAMN47876401
2_YP67_ADT	chromosome	4528819	47.62	82	SAMN47876402
2_YP67_ADT	pMT1	101770	50.13	187	SAMN47876402
2_YP67_ADT	pCD	70540	44.81	239	SAMN47876402
2_YP67_ADT	pPCP	9627	45.26	1411	SAMN47876402
3_YP58_ADT	chromosome	4528852	47.62	96	SAMN47876403
3_YP58_ADT	pMT1	101747	50.13	174	SAMN47876403
3_YP58_ADT	pCD	70532	44.82	205	SAMN47876403
3_YP58_ADT	pPCP	9640	45.25	1425	SAMN47876403
69_YP30_ADT	chromosome	4529265	47.62	123	SAMN47876404
69_YP30_ADT	pMT1	101745	50.13	349	SAMN47876404
69_YP30_ADT	pCD	70549	44.82	479	SAMN47876404
69_YP30_ADT	pPCP	9619	45.26	3003	SAMN47876404
83_YP13_ADT	chromosome	4529088	47.62	77	SAMN47876405
83_YP13_ADT	pMT1	101815	50.13	200	SAMN47876405
83_YP13_ADT	pCD	70578	44.82	243	SAMN47876405
83_YP13_ADT	pPCP	9635	45.24	581	SAMN47876405
84_YP17_ADT	chromosome	4529013	47.62	93	SAMN47876406
84_YP17_ADT	pMT1	101795	50.13	192	SAMN47876406
84_YP17_ADT	pCD	70567	44.82	270	SAMN47876406
84_YP17_ADT	pPCP	9666	45.25	1363	SAMN47876406
85_YP3_ADT	chromosome	4528927	47.62	99	SAMN47876407
85_YP3_ADT	pMT1	101790	50.13	177	SAMN47876407
85_YP3_ADT	pCD	70593	44.83	256	SAMN47876407
85_YP3_ADT	pPCP	9632	45.27	1154	SAMN47876407
86_YP12_ADT	chromosome	4528562	47.62	71	SAMN47876408
86_YP12_ADT	pMT1	101826	50.13	100	SAMN47876408
86_YP12_ADT	pCD	70579	44.82	140	SAMN47876408
86_YP12_ADT	pPCP	9659	45.27	845	SAMN47876408
88_YP10_ADT	chromosome	4528701	47.62	64	SAMN47876409
88_YP10_ADT	pMT1	101749	50.14	122	SAMN47876409
88_YP10_ADT	pCD	70551	44.82	187	SAMN47876409
88_YP10_ADT	pPCP	9656	45.28	972	SAMN47876409
89_YP5_ADT	chromosome	4528856	47.62	82	SAMN47876410
89_YP5_ADT	pMT1	101750	50.13	147	SAMN47876410
89_YP5_ADT	pCD	70563	44.82	205	SAMN47876410
89_YP5_ADT	pPCP	9627	45.26	1033	SAMN47876410
90_YP32_ADT	chromosome	4529040	47.62	92	SAMN47876411
90_YP32_ADT	pMT1	101806	50.13	207	SAMN47876411
90_YP32_ADT	pCD	70534	44.82	313	SAMN47876411
90_YP32_ADT	pPCP	9617	45.26	1933	SAMN47876411
91_YP6_ADT	chromosome	4528477	47.62	95	SAMN47876412
91_YP6_ADT	pMT1	101728	50.13	158	SAMN47876412
91_YP6_ADT	pCD	70570	44.82	245	SAMN47876412
91_YP6_ADT	pPCP	9656	45.28	1559	SAMN47876412
4_YP65_PKK	chromosome	4528975	47.62	106	SAMN47876413
4_YP65_PKK	pMT1	101806	50.15	285	SAMN47876413
4_YP65_PKK	pCD	70554	44.81	318	SAMN47876413
4_YP65_PKK	pPCP	9655	45.28	2347	SAMN47876413
5_YP57_PKK	chromosome	4528900	47.62	87	SAMN47876414
5_YP57_PKK	pMT1	101729	50.13	182	SAMN47876414
5_YP57_PKK	pCD	70563	44.81	212	SAMN47876414
5_YP57_PKK	pPCP	9626	45.26	1339	SAMN47876414
72_YP5_PKK	chromosome	4528786	47.62	73	SAMN47876415
72_YP5_PKK	pMT1	101761	50.13	170	SAMN47876415
72_YP5_PKK	pCD	70557	44.82	236	SAMN47876415
72_YP5_PKK	pPCP	9656	45.28	1324	SAMN47876415
87_YP18_PKK	chromosome	4528862	47.62	85	SAMN47876416
87_YP18_PKK	pMT1	101846	50.12	191	SAMN47876416
87_YP18_PKK	pCD	70553	44.82	255	SAMN47876416
87_YP18_PKK	pPCP	9619	45.26	1353	SAMN47876416
6_YP52_KK	chromosome	4528604	47.62	80	SAMN47876417
6_YP52_KK	pMT1	101714	50.14	178	SAMN47876417
6_YP52_KK	pCD	70526	44.82	199	SAMN47876417
6_YP52_KK	pPCP	9626	45.26	983	SAMN47876417
29_YP8_KK	chromosome	4529230	47.63	123	SAMN47876418
29_YP8_KK	pMT1	101822	50.13	304	SAMN47876418
29_YP8_KK	pCD	70568	44.82	471	SAMN47876418
29_YP8_KK	pPCP	9656	45.28	2314	SAMN47876418
64_YP37_KK	chromosome	4529235	47.62	81	SAMN47876419
64_YP37_KK	pMT1	101712	50.14	207	SAMN47876419
64_YP37_KK	pCD	70531	44.82	291	SAMN47876419
64_YP37_KK	pPCP	9656	45.28	1759	SAMN47876419
65_YP4_KK	chromosome	4528774	47.62	86	SAMN47876420
65_YP4_KK	pMT1	101859	50.13	138	SAMN47876420
65_YP4_KK	pCD	70572	44.82	197	SAMN47876420
65_YP4_KK	pPCP	9660	45.28	1101	SAMN47876420
73_YP21_KK	chromosome	4528831	47.62	69	SAMN47876421
73_YP21_KK	pMT1	101871	50.13	124	SAMN47876421
73_YP21_KK	pCD	70575	44.83	166	SAMN47876421
73_YP21_KK	pPCP	9619	45.26	340	SAMN47876421
74_YP19_KK	chromosome	4528201	47.62	72	SAMN47876422
74_YP19_KK	pMT1	101761	50.13	130	SAMN47876422
74_YP19_KK	pCD	70606	44.83	175	SAMN47876422
74_YP19_KK	pPCP	9656	45.29	1207	SAMN47876422
92_YP31_KK	chromosome	4528984	47.62	112	SAMN47876423
92_YP31_KK	pMT1	101801	50.13	242	SAMN47876423
92_YP31_KK	pCD	70526	44.81	330	SAMN47876423
92_YP31_KK	pPCP	9626	45.26	1637	SAMN47876423
93_YP24_KK	chromosome	4529043	47.62	85	SAMN47876424
93_YP24_KK	pMT1	101800	50.13	181	SAMN47876424
93_YP24_KK	pCD	70518	44.82	255	SAMN47876424
93_YP24_KK	pPCP	9627	45.26	1381	SAMN47876424
94_YP6_KK	chromosome	4528605	47.62	90	SAMN47876425
94_YP6_KK	pMT1	101814	50.13	173	SAMN47876425
94_YP6_KK	pCD	70582	44.82	233	SAMN47876425
94_YP6_KK	pPCP	9658	45.27	1181	SAMN47876425
95_YP11_KK	chromosome	4528850	47.62	93	SAMN47876426
95_YP11_KK	pMT1	101762	50.13	170	SAMN47876426
95_YP11_KK	pCD	70583	44.83	222	SAMN47876426
95_YP11_KK	pPCP	9666	45.25	1368	SAMN47876426
96_YP2_KK	chromosome	4528879	47.62	61	SAMN47876427
96_YP2_KK	pMT1	101850	50.13	124	SAMN47876427
96_YP2_KK	pCD	70604	44.83	175	SAMN47876427
96_YP2_KK	pPCP	9655	45.27	882	SAMN47876427
97_YP1_KK	chromosome	4528611	47.62	95	SAMN47876428
97_YP1_KK	pMT1	101805	50.14	172	SAMN47876428
97_YP1_KK	pCD	70568	44.82	243	SAMN47876428
97_YP1_KK	pPCP	9630	45.24	1383	SAMN47876428
98_YP8_KK	chromosome	4528804	47.62	89	SAMN47876429
98_YP8_KK	pMT1	101864	50.13	184	SAMN47876429
98_YP8_KK	pCD	70570	44.82	262	SAMN47876429
98_YP8_KK	pPCP	9656	45.28	1665	SAMN47876429
44_YP7_NP	chromosome	4528498	47.62	74	SAMN47876431
44_YP7_NP	pMT1	101773	50.13	64	SAMN47876431
44_YP7_NP	pCD	70599	44.82	94	SAMN47876431
44_YP7_NP	pPCP	9624	45.24	262	SAMN47876431
57_YP22_IM	chromosome	4743465	47.6	48	SAMN47876432
57_YP22_IM	pMT1	101709	50.14	31	SAMN47876432
57_YP22_IM	pPCP	9629	45.25	255	SAMN47876432
70_YP27_IM	chromosome	4528908	47.62	81	SAMN47876433
70_YP27_IM	pMT1	101856	50.14	194	SAMN47876433
70_YP27_IM	pCD	70577	44.82	238	SAMN47876433
70_YP27_IM	pPCP	9631	45.26	1730	SAMN47876433
71_YP7_IM	chromosome	4528898	47.62	104	SAMN47876434
71_YP7_IM	pMT1	101810	50.13	122	SAMN47876434
71_YP7_IM	pCD	70548	44.82	360	SAMN47876434
71_YP7_IM	pPCP	9632	45.27	1633	SAMN47876434
77_YP25_IM	chromosome	4528602	47.62	84	SAMN47876435
77_YP25_IM	pMT1	101747	50.14	141	SAMN47876435
77_YP25_IM	pCD	70591	44.82	180	SAMN47876435
77_YP25_IM	pPCP	9659	45.26	1112	SAMN47876435
78_YP23_IM	chromosome	4529255	47.62	85	SAMN47876436
78_YP23_IM	pMT1	101761	50.13	178	SAMN47876436
78_YP23_IM	pCD	70536	44.82	235	SAMN47876436
78_YP23_IM	pPCP	9627	45.26	1359	SAMN47876436
80_YP4_IM	chromosome	4528992	47.62	89	SAMN47876437
80_YP4_IM	pMT1	101768	50.14	166	SAMN47876437
80_YP4_IM	pCD	70585	44.82	222	SAMN47876437
80_YP4_IM	pPCP	9632	45.27	1198	SAMN47876437
81_YP39_IM	chromosome	4529147	47.62	113	SAMN47876438
81_YP39_IM	pMT1	101771	50.14	251	SAMN47876438
81_YP39_IM	pCD	70536	44.82	313	SAMN47876438
81_YP39_IM	pPCP	9655	45.28	2173	SAMN47876438
82_YP1_IM	chromosome	4528686	47.62	97	SAMN47876439
82_YP1_IM	pMT1	101759	50.14	165	SAMN47876439
82_YP1_IM	pCD	70579	44.82	224	SAMN47876439
82_YP1_IM	pPCP	9630	45.24	1393	SAMN47876439
7_YP60_IM	chromosome	4528687	47.62	76	SAMN47876440
7_YP60_IM	pMT1	101708	50.14	205	SAMN47876440
7_YP60_IM	pCD	70570	44.81	238	SAMN47876440
7_YP60_IM	pPCP	9656	45.28	1882	SAMN47876440
9_YP68_IM	chromosome	4528785	47.62	79	SAMN47876441
9_YP68_IM	pMT1	101723	50.14	219	SAMN47876441
9_YP68_IM	pCD	70531	44.82	256	SAMN47876441
9_YP68_IM	pPCP	9625	45.26	1681	SAMN47876441
10_YP59_IM	chromosome	4528958	47.62	89	SAMN47876442
10_YP59_IM	pMT1	101709	50.14	189	SAMN47876442
10_YP59_IM	pCD	70560	44.82	212	SAMN47876442
10_YP59_IM	pPCP	9626	45.26	1461	SAMN47876442
11_YP51_IM	chromosome	4528974	47.62	103	SAMN47876443
11_YP51_IM	pMT1	101758	50.14	246	SAMN47876443
11_YP51_IM	pCD	70569	44.82	277	SAMN47876443
11_YP51_IM	pPCP	9655	45.27	1483	SAMN47876443
12_YP54_IM	chromosome	4528814	47.62	93	SAMN47876444
12_YP54_IM	pMT1	101793	50.13	234	SAMN47876444
12_YP54_IM	pCD	70560	44.81	260	SAMN47876444
12_YP54_IM	pPCP	9627	45.26	1809	SAMN47876444
13_YP56_IM	chromosome	4528876	47.62	77	SAMN47876445
13_YP56_IM	pMT1	101750	50.13	150	SAMN47876445
13_YP56_IM	pCD	70566	44.82	179	SAMN47876445
13_YP56_IM	pPCP	9626	45.26	868	SAMN47876445
14_YP75_IM	chromosome	4528980	47.62	142	SAMN47876446
14_YP75_IM	pMT1	101738	50.14	468	SAMN47876446
14_YP75_IM	pCD	70546	44.82	638	SAMN47876446
14_YP75_IM	pPCP	9618	45.27	4991	SAMN47876446
15_YP61_IM	chromosome	4528775	47.62	115	SAMN47876447
15_YP61_IM	pMT1	101729	50.14	290	SAMN47876447
15_YP61_IM	pCD	70530	44.82	351	SAMN47876447
15_YP61_IM	pPCP	9621	45.26	2745	SAMN47876447
16_YP53_IM	chromosome	4528998	47.62	102	SAMN47876448
16_YP53_IM	pMT1	101719	50.14	251	SAMN47876448
16_YP53_IM	pCD	70539	44.81	273	SAMN47876448
16_YP53_IM	pPCP	9655	45.28	1692	SAMN47876448
17_YP69_IM	chromosome	4528911	47.62	83	SAMN47876449
17_YP69_IM	pMT1	101718	50.14	212	SAMN47876449
17_YP69_IM	pCD	70516	44.81	259	SAMN47876449
17_YP69_IM	pPCP	9655	45.28	1610	SAMN47876449
18_YP64_IM	chromosome	4529176	47.62	142	SAMN47876450
18_YP64_IM	pMT1	101736	50.13	415	SAMN47876450
18_YP64_IM	pCD	70526	44.81	545	SAMN47876450
18_YP64_IM	pPCP	9617	45.26	4240	SAMN47876450
19_YP74_IM	chromosome	4743832	47.6	89	SAMN47876451
19_YP74_IM	pMT1	101753	50.13	184	SAMN47876451
19_YP74_IM	pCD	70528	44.81	217	SAMN47876451
19_YP74_IM	pPCP	9626	45.25	1622	SAMN47876451
20_YP71_IM	chromosome	4528841	47.62	91	SAMN47876452
20_YP71_IM	pMT1	101847	50.12	255	SAMN47876452
20_YP71_IM	pCD	70540	44.82	336	SAMN47876452
20_YP71_IM	pPCP	9630	45.24	2477	SAMN47876452
21_YP63_IM	chromosome	4528907	47.62	89	SAMN47876453
21_YP63_IM	pMT1	101769	50.14	238	SAMN47876453
21_YP63_IM	pCD	70587	44.82	302	SAMN47876453
21_YP63_IM	pPCP	9628	45.25	2509	SAMN47876453
22_YP66_IM	chromosome	4528956	47.62	84	SAMN47876454
22_YP66_IM	pMT1	101833	50.13	218	SAMN47876454
22_YP66_IM	pCD	70558	44.81	268	SAMN47876454
22_YP66_IM	pPCP	9626	45.26	1523	SAMN47876454
23_YP72_IM	chromosome	4528852	47.62	95	SAMN47876455
23_YP72_IM	pMT1	101754	50.13	263	SAMN47876455
23_YP72_IM	pCD	70535	44.81	357	SAMN47876455
23_YP72_IM	pPCP	9626	45.26	2536	SAMN47876455
24_YP70_IM	chromosome	4528874	47.62	135	SAMN47876456
24_YP70_IM	pMT1	101733	50.13	430	SAMN47876456
24_YP70_IM	pCD	70551	44.82	536	SAMN47876456
24_YP70_IM	pPCP	9626	45.25	2692	SAMN47876456
25_YP73_IM	chromosome	4528970	47.62	101	SAMN47876457
25_YP73_IM	pMT1	101709	50.14	273	SAMN47876457
25_YP73_IM	pCD	70533	44.81	373	SAMN47876457
25_YP73_IM	pPCP	9622	45.25	2883	SAMN47876457
53_YP3_IM	chromosome	4746393	47.6	99	SAMN47876458
54_YP2_IM	chromosome	4529089	47.62	96	SAMN47876459
54_YP2_IM	pMT1	101804	50.14	272	SAMN47876459
54_YP2_IM	pCD	70535	44.81	351	SAMN47876459
54_YP2_IM	pPCP	9666	45.25	1606	SAMN47876459
59_YP21_IM	chromosome	4528280	47.62	63	SAMN47876460
59_YP21_IM	pMT1	101699	50.14	59	SAMN47876460
59_YP21_IM	pCD	70603	44.83	67	SAMN47876460
59_YP21_IM	pPCP	9626	45.26	396	SAMN47876460
60_YP24_IM	chromosome	4529193	47.62	92	SAMN47876461
60_YP24_IM	pMT1	101761	50.13	194	SAMN47876461
60_YP24_IM	pCD	70574	44.83	240	SAMN47876461
60_YP24_IM	pPCP	9659	45.26	1491	SAMN47876461
30_YP17_PB	chromosome	4529216	47.62	120	SAMN47876462
30_YP17_PB	pMT1	101891	50.13	354	SAMN47876462
30_YP17_PB	pCD	70541	44.81	533	SAMN47876462
30_YP17_PB	pPCP	9611	45.26	1503	SAMN47876462
34_YP28_SZ	chromosome	4528809	47.62	109	SAMN47876493
34_YP28_SZ	pMT1	96592	50.23	306	SAMN47876493
34_YP28_SZ	pCD	70355	44.83	345	SAMN47876493
34_YP28_SZ	pPCP	9625	45.29	3183	SAMN47876493
37_YP35_TLH	chromosome	4529533	47.62	68	SAMN47876497
37_YP35_TLH	pMT1	96734	50.24	141	SAMN47876497
37_YP35_TLH	pCD	70362	44.83	162	SAMN47876497
37_YP35_TLH	pPCP	9714	45.27	899	SAMN47876497
38_YP25_SZ	chromosome	4528883	47.62	155	SAMN47876494
38_YP25_SZ	pMT1	96611	50.23	446	SAMN47876494
38_YP25_SZ	pCD	70355	44.83	540	SAMN47876494
38_YP25_SZ	pPCP	9625	45.29	4001	SAMN47876494
40_YP4_PB	chromosome	4529036	47.62	129	SAMN47876463
40_YP4_PB	pMT1	101799	50.13	342	SAMN47876463
40_YP4_PB	pCD	70564	44.82	370	SAMN47876463
40_YP4_PB	pPCP	9666	45.25	2119	SAMN47876463
48_YP14_PAK	chromosome	4596896	47.69	84	SAMN47876476
48_YP14_PAK	pMT1	101775	50.14	231	SAMN47876476
48_YP14_PAK	pCD	70558	44.82	309	SAMN47876476
48_YP14_PAK	pPCP	9666	45.25	1732	SAMN47876476
50_YP23_PB	chromosome	4528974	47.62	94	SAMN47876464
50_YP23_PB	pMT1	101746	50.14	121	SAMN47876464
50_YP23_PB	pCD	70548	44.82	450	SAMN47876464
50_YP23_PB	pPCP	9616	45.26	676	SAMN47876464
61_YP3_PB	chromosome	4528760	47.62	95	SAMN47876465
61_YP3_PB	pMT1	101765	50.13	165	SAMN47876465
61_YP3_PB	pCD	70550	44.82	215	SAMN47876465
61_YP3_PB	pPCP	9642	45.24	1242	SAMN47876465
62_YP33_PB	chromosome	4528970	47.62	119	SAMN47876466
62_YP33_PB	pMT1	101766	50.14	357	SAMN47876466
62_YP33_PB	pCD	70536	44.81	439	SAMN47876466
62_YP33_PB	pPCP	9618	45.26	3542	SAMN47876466
63_YP2_PB	chromosome	4528548	47.62	72	SAMN47876467
63_YP2_PB	pMT1	101775	50.14	117	SAMN47876467
63_YP2_PB	pCD	70570	44.82	152	SAMN47876467
63_YP2_PB	pPCP	9647	45.25	841	SAMN47876467
66_YP38_PB	chromosome	4529253	47.62	92	SAMN47876468
66_YP38_PB	pMT1	101776	50.15	237	SAMN47876468
66_YP38_PB	pCD	70531	44.81	306	SAMN47876468
66_YP38_PB	pPCP	9618	45.27	2210	SAMN47876468
67_YP34_PB	chromosome	4528999	47.62	114	SAMN47876469
67_YP34_PB	pMT1	101724	50.14	285	SAMN47876469
67_YP34_PB	pCD	70553	44.82	350	SAMN47876469
67_YP34_PB	pPCP	9631	45.27	1880	SAMN47876469
68_YP15_PB	chromosome	4529222	47.62	78	SAMN47876470
68_YP15_PB	pMT1	101758	50.13	113	SAMN47876470
68_YP15_PB	pCD	70522	44.82	402	SAMN47876470
68_YP15_PB	pPCP	9623	45.25	618	SAMN47876470
75_YP26_PB	chromosome	4529114	47.62	101	SAMN47876471
75_YP26_PB	pMT1	101805	50.13	210	SAMN47876471
75_YP26_PB	pCD	70546	44.82	288	SAMN47876471
75_YP26_PB	pPCP	9627	45.26	1517	SAMN47876471
41_YP26_PAK	chromosome	4528699	47.62	94	SAMN47876472
41_YP26_PAK	pMT1	101780	50.14	207	SAMN47876472
41_YP26_PAK	pCD	70576	44.82	205	SAMN47876472
41_YP26_PAK	pPCP	9627	45.27	1402	SAMN47876472
45_YP8_PAK	chromosome	4528650	47.62	52	SAMN47876473
45_YP8_PAK	pMT1	101836	50.13	127	SAMN47876473
45_YP8_PAK	pCD	70531	44.82	52	SAMN47876473
45_YP8_PAK	pPCP	9620	45.27	509	SAMN47876473
46_YP29_PAK	chromosome	4529366	47.62	82	SAMN47876474
46_YP29_PAK	pMT1	101861	50.13	212	SAMN47876474
46_YP29_PAK	pCD	70551	44.81	256	SAMN47876474
46_YP29_PAK	pPCP	9620	45.23	609	SAMN47876474
47_YP36_PAK	chromosome	4529136	47.62	87	SAMN47876475
47_YP36_PAK	pMT1	101716	50.14	127	SAMN47876475
47_YP36_PAK	pCD	70558	44.82	263	SAMN47876475
47_YP36_PAK	pPCP	9628	45.29	665	SAMN47876475
49_YP5_PAK	chromosome	4529486	47.62	127	SAMN47876477
49_YP5_PAK	pMT1	101780	50.13	273	SAMN47876477
49_YP5_PAK	pCD	70522	44.82	547	SAMN47876477
49_YP5_PAK	pPCP	9617	45.27	982	SAMN47876477
51_YP1_PAK	chromosome	4529215	47.62	140	SAMN47876478
51_YP1_PAK	pMT1	101787	50.14	374	SAMN47876478
51_YP1_PAK	pCD	70609	44.82	477	SAMN47876478
51_YP1_PAK	pPCP	9637	45.23	2063	SAMN47876478
52_YP18_PAK	chromosome	4529102	47.62	130	SAMN47876479
52_YP18_PAK	pMT1	101882	50.13	411	SAMN47876479
52_YP18_PAK	pCD	70608	44.82	472	SAMN47876479
52_YP18_PAK	pPCP	9615	45.25	4881	SAMN47876479
32_YP32_MOK	chromosome	4528623	47.62	90	SAMN47876480
32_YP32_MOK	pMT1	101827	50.13	237	SAMN47876480
32_YP32_MOK	pCD	70561	44.82	276	SAMN47876480
32_YP32_MOK	pPCP	9660	45.28	2442	SAMN47876480
55_YP20_MOK	chromosome	4528510	47.63	64	SAMN47876481
55_YP20_MOK	pMT1	101775	50.13	112	SAMN47876481
55_YP20_MOK	pCD	70565	44.83	112	SAMN47876481
55_YP20_MOK	pPCP	9618	45.27	759	SAMN47876481
76_YP20_MOK	chromosome	4528686	47.62	92	SAMN47876482
76_YP20_MOK	pMT1	101775	50.13	157	SAMN47876482
76_YP20_MOK	pCD	70578	44.82	231	SAMN47876482
76_YP20_MOK	pPCP	9632	45.27	1248	SAMN47876482
79_YP9_MOK	chromosome	4528541	47.62	78	SAMN47876483
79_YP9_MOK	pMT1	101787	50.14	112	SAMN47876483
79_YP9_MOK	pCD	70607	44.83	154	SAMN47876483
79_YP9_MOK	pPCP	9658	45.28	700	SAMN47876483
56_YP12_TK	chromosome	4528774	47.62	78	SAMN47876484
56_YP12_TK	pMT1	101856	50.12	188	SAMN47876484
56_YP12_TK	pCD	70540	44.82	211	SAMN47876484
56_YP12_TK	pPCP	9655	45.27	939	SAMN47876484
58_YP9_TK	chromosome	4528427	47.62	78	SAMN47876485
58_YP9_TK	pMT1	101802	50.13	106	SAMN47876485
58_YP9_TK	pCD	70570	44.83	124	SAMN47876485
58_YP9_TK	pPCP	9662	45.27	727	SAMN47876485
33_YP16_UE	chromosome	4528582	47.62	62	SAMN47876486
33_YP16_UE	pMT1	101794	50.13	151	SAMN47876486
33_YP16_UE	pCD	70538	44.82	162	SAMN47876486
33_YP16_UE	pPCP	9638	45.33	445	SAMN47876486
42_YP10_UE	chromosome	4528770	47.62	90	SAMN47876487
42_YP10_UE	pMT1	101733	50.14	196	SAMN47876487
42_YP10_UE	pCD	70577	44.82	194	SAMN47876487
42_YP10_UE	pPCP	9646	45.24	1057	SAMN47876487
42_YP10_UE	pCKF	5480	38.52	226	SAMN47876487
43_YP6_UE	chromosome	4529301	47.62	138	SAMN47876488
43_YP6_UE	pMT1	101839	50.13	367	SAMN47876488
43_YP6_UE	pCD	70531	44.82	456	SAMN47876488
43_YP6_UE	pPCP	9626	45.26	2925	SAMN47876488
26_YP30_SZ	chromosome	4529230	47.62	57	SAMN47876489
26_YP30_SZ	pMT1	96601	50.24	118	SAMN47876489
26_YP30_SZ	pCD	70314	44.83	133	SAMN47876489
26_YP30_SZ	pPCP	9640	45.2	566	SAMN47876489
27_YP31_SZ	chromosome	4528832	47.62	58	SAMN47876490
27_YP31_SZ	pMT1	96540	50.24	57	SAMN47876490
27_YP31_SZ	pCD	70326	44.83	169	SAMN47876490
27_YP31_SZ	pPCP	9633	45.3	277	SAMN47876490
28_YP29_SZ	chromosome	4528636	47.62	105	SAMN47876491
28_YP29_SZ	pMT1	96673	50.23	328	SAMN47876491
28_YP29_SZ	pCD	70346	44.83	400	SAMN47876491
28_YP29_SZ	pPCP	9638	45.31	760	SAMN47876491
31_YP22_SZ	chromosome	4528510	47.62	137	SAMN47876492
31_YP22_SZ	pMT1	96667	50.24	393	SAMN47876492
31_YP22_SZ	pCD	70356	44.84	426	SAMN47876492
31_YP22_SZ	pPCP	9625	45.29	3790	SAMN47876492
35_YP14_TLH	chromosome	4529833	47.62	77	SAMN47876495
35_YP14_TLH	pMT1	96877	50.26	216	SAMN47876495
35_YP14_TLH	pCD	70310	44.83	250	SAMN47876495
35_YP14_TLH	pPCP	9624	45.28	1663	SAMN47876495
36_YP27_TLH	chromosome	4743077	47.6	45	SAMN47876496
36_YP27_TLH	pMT1	101754	50.15	66	SAMN47876496
36_YP27_TLH	pCD	70526	44.83	72	SAMN47876496
36_YP27_TLH	pYV	68604	44.61	53	SAMN47876496
36_YP27_TLH	pPCP	9644	45.24	543	SAMN47876496
39_YP13_TLH	chromosome	4529575	47.62	121	SAMN47876498
39_YP13_TLH	pMT1	96782	50.24	286	SAMN47876498
39_YP13_TLH	pCD	70333	44.83	409	SAMN47876498
39_YP13_TLH	pPCP	9641	45.27	2596	SAMN47876498
